# Supplementary material for: Comparative genomics of the Liberibacter genus reveals widespread diversity in genomic content and positive selection history
Source: Front Microbiol. 2023 Jun 26;14:1206094. doi: 10.3389/fmicb.2023.1206094 (PMC10330825; doi:10.3389/fmicb.2023.1206094)
Supplement: Supplementary file 1 [file Table_1.XLSX]

## Sheet: Sheet1
Shortened_Stain_Name	Abbreviation	Species	Isolation_Source_CityState	Isolation_Source_CountryTerritory	Isolation_Source_ContinentRegion	Strain	BioSample	BioProject	Assembly
Ang37	Laf	africanus	N/A	Angola	Africa	Ang37	SAMN15222106	PRJNA639048	GCA_017869345.1
PTSAPSY	Laf	africanus	Pretoria	South_Africa	Africa	PTSAPSY	SAMN03763724	PRJNA185151	GCA_001021085.1
PWSP	Lam	americanus	SaoPaolo	Brazil	South_America	PW_SP	SAMN02472060	PRJNA185961	GCA_000350385.1
SaoPaulo	Lam	americanus	SaoPaolo	Brazil	South_America	Sao_Paulo	SAMN02604175	PRJNA181147	GCA_000496595.1
9PA	Las	asiaticus	SaoPaolo	Brazil	South_America	9PA	SAMN14489079	PRJNA624158	GCA_013778575.1
A4	Las	asiaticus	Guangdong	China	Asia	A4	SAMN02665901	PRJNA239529	GCA_000590865.3
AHCA1	Las	asiaticus	Anahiem_California	USA	North_America	AHCA_1	SAMN09095725	PRJNA470611	GCA_003143875.1
AHCA17	Las	asiaticus	Anahiem_California	USA	North_America	AHCA17	SAMN12211939	PRJNA552562	GCA_009859045.1
ASBCA19	Las	asiaticus	SanBernardino_California	USA	North_America	ASBCA19	SAMN16263571	PRJNA665711	GCA_014892655.1
CHUC	Las	asiaticus	Yunnan	China	Asia	CHUC	SAMN12618177	PRJNA561387	GCA_009756785.1
CoFLP	Las	asiaticus	La_Guajira	Colombia	South_America	CoFLP	SAMN15164727	PRJNA638026	GCA_014107775.1
CRCFL16	Las	asiaticus	LakeAlfred_Florida	USA	North_America	CRCFL16	SAMN12618179	PRJNA561388	GCA_009756805.1
DUR1TX1	Las	asiaticus	Donna_Texas	USA	North_America	DUR1TX1	SAMN12618183	PRJNA561394	GCA_009756745.1
DUR2TX1	Las	asiaticus	Donna_Texas	USA	North_America	DUR2TX1	SAMN12618182	PRJNA561393	GCA_009756725.1
FL17	Las	asiaticus	PolkCounty_Florida	USA	North_America	FL17	SAMN03253432	PRJNA269509	GCA_000820625.1
GFR3TX3	Las	asiaticus	Weslaco_Texas	USA	North_America	GFR3TX3	SAMN12618181	PRJNA561380	GCA_009756735.1
gxpsy	Las	asiaticus	Guangxi	China	Asia	gxpsy	SAMN02604078	PRJNA158395	GCA_000346595.1
HHCA	Las	asiaticus	HaciendaHeights_California	USA	North_America	HHCA	SAMN02730100	PRJNA244958	GCA_000724755.2
HHCA16	Las	asiaticus	HaciendaHeights_California	USA	North_America	HHCA16	SAMN12618186	PRJNA561386	GCA_009756845.1
Ishi1	Las	asiaticus	Okinawa	Japan	Asia	Ishi-1	SAMD00000555	PRJDB1752	GCA_000829355.1
JRPAMB1	Las	asiaticus	LakeAlfred_Florida	USA	North_America	JRPAMB1	SAMN11842353	PRJNA544530	GCA_013462975.1
JXGC	Las	asiaticus	Jiangxi	China	Asia	JXGC	SAMN06446703	PRJNA376787	GCA_002216815.1
JXGZ1	Las	asiaticus	Jiangxi	China	Asia	JXGZ-1	SAMN12205016	PRJNA552376	GCA_009764765.1
LBR19TX2	Las	asiaticus	Donna_Texas	USA	North_America	LBR19TX2	SAMN12618185	PRJNA561391	GCA_009756885.1
LBR23TX5	Las	asiaticus	Donna_Texas	USA	North_America	LBR23TX5	SAMN12618180	PRJNA561392	GCA_009756915.1
Mex8	Las	asiaticus	Mexicali_BajaCalifornia	Mexico	North_America	Mex8	SAMN12618178	PRJNA561396	GCA_009756755.1
MFL16	Las	asiaticus	Central_Florida	USA	North_America	MFL16	SAMN12618187	PRJNA561389	GCA_009756815.1
PA19	Las	asiaticus	Multan	Pakistan	Asia	PA19	SAMN13482996	PRJNA593634	GCA_013309695.2
PA20	Las	asiaticus	Multan	Pakistan	Asia	PA20	SAMN13475837	PRJNA593355	GCA_016758155.2
psy62	Las	asiaticus	FortPierce_Florida	USA	North_America	psy62	SAMN02603311	PRJNA29835	GCA_000023765.2
ReuSP1	Las	asiaticus	Pierrefond	LaReunion_FranceRepublic	Africa	ReuSP1	SAMN16124741	PRJNA663273	GCA_022220845.1
SGCA16	Las	asiaticus	SanGabriel_California	USA	North_America	SGCA16	SAMN12618184	PRJNA561390	GCA_009756855.1
SGCA5	Las	asiaticus	SanGabriel_California	USA	North_America	SGCA5	SAMN04209216	PRJNA299501	GCA_001430705.1
TaiYZ2	Las	asiaticus	Songkhla	Thailand	Asia	TaiYZ2	SAMN12217157	PRJNA552755	GCA_014217975.1
TX1712	Las	asiaticus	Texas	USA	North_America	TX1712	SAMN08965067	PRJNA451209	GCA_003160765.1
TX2351	Las	asiaticus	Texas	USA	North_America	TX2351	SAMN06220462	PRJNA361117	GCA_001969535.1
YCPsy	Las	asiaticus	Guangdong	China	Asia	YCPsy	SAMN03983876	PRJNA292590	GCA_001296945.1
YNHK2	Las	asiaticus	Yunnan	China	Asia	YNHK2	SAMN13663790	PRJNA597119	GCA_018282155.1
YNJS7C	Las	asiaticus	Yunnan	China	Asia	YNJS7C	SAMN09935166	PRJNA488522	GCA_003615235.1
YNXP1	Las	asiaticus	Yunnan	China	Asia	YNXP-1	SAMN12161582	PRJNA551602	GCA_009764755.1
BT0	N/A	crescens	Mayaguez	Puerto_Rico	North_America	BT0	SAMN03256334	PRJNA269727	GCA_001543305.1
BT1	N/A	crescens	N/A	Puerto_Rico	North_America	BT1	SAMN02604174	PRJNA171392	GCA_000325745.1
ASNZ1	Leu	europaeus	Lincoln	New_Zealand	Oceania	ASNZ1	SAMN08517338	PRJNA243548	GCA_003045065.1
ASUK1	Leu	europaeus	Berkshire	United_Kingdom	Europe	ASUK1	SAMN08891755	PRJNA243548	GCA_019843875.1
BG7	N/A	Outgroup	Outgroup	Outgroup	Outgroup	BG7	SAMN12661675	PRJNA563034	GCA_009498215.1
CLsoZC1	Lso	solanacearum	Dalhart_Texas	USA	North_America	CLso-ZC1	SAMN02604277	PRJNA39273	GCA_000183665.1
FIN111	Lso	solanacearum	Forssa	Finland	Europe	FIN111	SAMN04500800	PRJNA312579	GCA_001983655.1
FIN114	Lso	solanacearum	Forssa	Finland	Europe	FIN114	SAMN04493263	PRJNA312061	GCA_001983675.1
HenneA	Lso	solanacearum	Edinburg_Texas	USA	North_America	HenneA	SAMN03004265	PRJNA259360	GCA_000968075.1
ISR100	Lso	solanacearum	N/A	Israel	Asia	ISR100	SAMN08279498	PRJNA427973	GCA_002918245.2
LsoNZ1	Lso	solanacearum	Northland	New_Zealand	Oceania	LsoNZ1	SAMN02743496	PRJNA243548	GCA_000968085.1
R1	Lso	solanacearum	Riverside_California	USA	North_America	R1	SAMN02847832	PRJNA251993	GCA_000756225.1
RSTM	Lso	solanacearum	Irvine_California	USA	North_America	RSTM	SAMN04169026	PRJNA298929	GCA_001414235.1
