# Supplementary material for: Comparative genomics of the Liberibacter genus reveals widespread diversity in genomic content and positive selection history
Source: Front Microbiol. 2023 Jun 26;14:1206094. doi: 10.3389/fmicb.2023.1206094 (PMC10330825; doi:10.3389/fmicb.2023.1206094)
Supplement: Supplementary file 2 [file Table_2.XLSX]

## Sheet: Sheet1
Bin ID	Marker	Lineage	# genomes	# markers	# marker sets	0	1	2	3	4	5	Completeness	Contamination	Strain heterogeneity
ISR100	k__Bacteria	(UID203)	5449	103	57	0	75	28	0	0	0	100	7.02	100
BT1	o__Rhizobiales	(UID3449)	345	375	222	0	375	0	0	0	0	100	0	0
BT0	o__Rhizobiales	(UID3449)	345	375	222	0	375	0	0	0	0	100	0	0
RSTM	o__Rhizobiales	(UID3449)	345	375	222	1	374	0	0	0	0	99.91	0	0
LsoNZ1	o__Rhizobiales	(UID3449)	345	375	222	1	374	0	0	0	0	99.91	0	0
FIN114	o__Rhizobiales	(UID3449)	345	375	222	2	371	2	0	0	0	99.7	0.3	50
BG7	f__Rhizobiaceae	(UID3564)	78	840	354	5	822	13	0	0	0	99.56	1.44	46.15
FIN111	o__Rhizobiales	(UID3449)	345	375	222	5	368	2	0	0	0	98.57	0.6	0
CLsoZC1	o__Rhizobiales	(UID3449)	345	375	222	4	371	0	0	0	0	98.56	0	0
HenneA	o__Rhizobiales	(UID3449)	345	375	222	5	370	0	0	0	0	97.97	0	0
psy62	o__Rhizobiales	(UID3449)	345	375	222	6	369	0	0	0	0	97.3	0	0
gxpsy	o__Rhizobiales	(UID3449)	345	375	222	6	369	0	0	0	0	97.3	0	0
YNXP1	o__Rhizobiales	(UID3449)	345	375	222	6	369	0	0	0	0	97.3	0	0
YNJS7C	o__Rhizobiales	(UID3449)	345	375	222	6	369	0	0	0	0	97.3	0	0
YCPsy	o__Rhizobiales	(UID3449)	345	375	222	6	369	0	0	0	0	97.3	0	0
TaiYZ2	o__Rhizobiales	(UID3449)	345	375	222	6	369	0	0	0	0	97.3	0	0
SGCA16	o__Rhizobiales	(UID3449)	345	375	222	6	368	1	0	0	0	97.3	0.45	100
ReuSP1	o__Rhizobiales	(UID3449)	345	375	222	6	369	0	0	0	0	97.3	0	0
PA19	o__Rhizobiales	(UID3449)	345	375	222	6	369	0	0	0	0	97.3	0	0
LBR23TX5	o__Rhizobiales	(UID3449)	345	375	222	6	369	0	0	0	0	97.3	0	0
LBR19TX2	o__Rhizobiales	(UID3449)	345	375	222	6	369	0	0	0	0	97.3	0	0
JXGZ1	o__Rhizobiales	(UID3449)	345	375	222	6	369	0	0	0	0	97.3	0	0
JXGC	o__Rhizobiales	(UID3449)	345	375	222	6	369	0	0	0	0	97.3	0	0
JRPAMB1	o__Rhizobiales	(UID3449)	345	375	222	6	369	0	0	0	0	97.3	0	0
Ishi1	o__Rhizobiales	(UID3449)	345	375	222	6	369	0	0	0	0	97.3	0	0
HHCA16	o__Rhizobiales	(UID3449)	345	375	222	6	369	0	0	0	0	97.3	0	0
DUR1TX1	o__Rhizobiales	(UID3449)	345	375	222	6	369	0	0	0	0	97.3	0	0
CoFLP	o__Rhizobiales	(UID3449)	345	375	222	6	369	0	0	0	0	97.3	0	0
AHCA17	o__Rhizobiales	(UID3449)	345	375	222	6	368	1	0	0	0	97.3	0.45	0
AHCA1	o__Rhizobiales	(UID3449)	345	375	222	6	369	0	0	0	0	97.3	0	0
A4	o__Rhizobiales	(UID3449)	345	375	222	6	369	0	0	0	0	97.3	0	0
GFR3TX3	o__Rhizobiales	(UID3449)	345	375	222	7	368	0	0	0	0	97.21	0	0
FL17	o__Rhizobiales	(UID3449)	345	375	222	7	368	0	0	0	0	97.07	0	0
CHUC	o__Rhizobiales	(UID3449)	345	375	222	7	367	1	0	0	0	97.07	0.23	100
PA20	o__Rhizobiales	(UID3449)	345	375	222	8	367	0	0	0	0	97	0	0
TX1712	o__Rhizobiales	(UID3449)	345	375	222	7	364	4	0	0	0	96.85	1.09	25
SGCA5	o__Rhizobiales	(UID3449)	345	375	222	7	367	1	0	0	0	96.85	0.45	0
Mex8	o__Rhizobiales	(UID3449)	345	375	222	7	368	0	0	0	0	96.85	0	0
ASUK1	o__Rhizobiales	(UID3449)	345	375	222	12	363	0	0	0	0	96.69	0	0
ASNZ1	o__Rhizobiales	(UID3449)	345	375	222	12	363	0	0	0	0	96.69	0	0
DUR2TX1	o__Rhizobiales	(UID3449)	345	375	222	10	362	3	0	0	0	96.48	1.13	33.33
PWSP	o__Rhizobiales	(UID3449)	345	375	222	12	362	1	0	0	0	96.47	0.11	0
SaoPaulo	o__Rhizobiales	(UID3449)	345	375	222	13	361	1	0	0	0	96.45	0.11	0
R1	o__Rhizobiales	(UID3449)	345	375	222	11	364	0	0	0	0	96.39	0	0
PTSAPSY	o__Rhizobiales	(UID3449)	345	375	222	11	364	0	0	0	0	95.72	0	0
TX2351	o__Rhizobiales	(UID3449)	345	375	222	12	362	1	0	0	0	95.67	0.45	0
MFL16	o__Rhizobiales	(UID3449)	345	375	222	16	357	2	0	0	0	95.08	0.47	50
Ang37	o__Rhizobiales	(UID3449)	345	375	222	14	360	1	0	0	0	94.93	0.09	100
ASBCA19	o__Rhizobiales	(UID3449)	345	375	222	15	359	1	0	0	0	94.69	0.02	0
CRCFL16	o__Rhizobiales	(UID3449)	345	375	222	14	358	3	0	0	0	94.28	0.65	66.67
9PA	o__Rhizobiales	(UID3449)	345	375	222	40	334	1	0	0	0	90.22	0.45	0
HHCA	o__Rhizobiales	(UID3449)	345	375	222	38	333	4	0	0	0	87.95	1.39	0
YNHK2	o__Rhizobiales	(UID3449)	345	375	222	61	304	10	0	0	0	84.69	2.75	0
Tabriz3	root	(UID1)	5656	56	24	55	0	1	0	0	0	0.46	0.46	0
SGCA_1	o__Rhizobiales	(UID3449)	345	375	222	188	182	5	0	0	0	50.54	1.58	0
SGpsy	o__Rhizobiales	(UID3449)	345	375	222	321	54	0	0	0	0	11.81	0	0
